# Supplementary material for: Impact of Pelvic Fracture Sites on Fibrinogen Depletion in Patients with Blunt Trauma: A Single-Center Cohort Study
Source: J Clin Med. 2022 Aug 11;11(16):4689. doi: 10.3390/jcm11164689 (PMC9409758; doi:10.3390/jcm11164689)
Supplement: Supplementary file 1 [file jcm-11-04689-s001.zip]

Archive with 1 entries (1 files):
- jcm-1807243-supplementary.pdf
